# Supplementary material for: The Non-Specific Lethal (NSL) Histone Acetyltransferase Complex Transcriptionally Regulates Yin Yang 1-Mediated Cell Proliferation in Human Cells
Source: Int J Mol Sci. 2022 Mar 30;23(7):3801. doi: 10.3390/ijms23073801 (PMC8998616; doi:10.3390/ijms23073801)
Supplement: Supplementary file 1 [file ijms-23-03801-s001.zip]

Archive with 1 entries (1 files):
- ijms-1606978-supplementary.pdf
